# Supplementary material for: Comparison of Two Leptospira Type Strains of Serovar Grippotyphosa in Microscopic Agglutination Test (MAT) Diagnostics for the Detection of Infections with Leptospires in Horses, Dogs and Pigs
Source: Vet Sci. 2022 Aug 29;9(9):464. doi: 10.3390/vetsci9090464 (PMC9503138; doi:10.3390/vetsci9090464)
Supplement: Supplementary file 1 [file vetsci-09-00464-s001.zip]

Archive with 7 entries (7 files):
- Figure S1 Percentage of samples.pdf
- Table S1.pdf
- Table S2.pdf
- Table S3.pdf
- Table S4.pdf
- Table S5.pdf
- Table S6.pdf
